# Supplementary material for: Cell Division Cycle-Associated Genes Are Potential Immune Regulators in Nasopharyngeal Carcinoma
Source: Front Oncol. 2022 Feb 14;12:779175. doi: 10.3389/fonc.2022.779175 (PMC8882974; doi:10.3389/fonc.2022.779175)
Supplement: Supplementary file 3 [file Table_1.xlsx]

## Sheet: supplementary table 1
Supplementary Table 1. differenetially expressed genes between NPC and normal tissues.
GeneSymbol	pvalues	foldchange	Regulation
KIF18A	0.0475526	2.47587	up
SLC6A19	0.0185168	33.4428	up
FSTL4	0.0116193	15.2319	up
CA12	0.0026124	2.58051	up
LRRN1	0.0148719	2.10612	up
THOC3	0.0379396	2.33086	up
OAS1	0.0264087	2.21878	up
NEIL3	0.0264586	2.46607	up
NEK11	0.0163889	2.79417	down
LRPAP1	0.0208843	2.02105	up
MYBPC1	0.0366024	2.12525	up
SCGB1D2	0.0182262	15.4081	up
RGS22	0.0499224	3.93441	down
RIMS4	0.00593498	6.85367	down
GTSE1	0.0453858	2.44073	up
SPC24	0.00550632	2.23982	up
B9D1	0.0164674	2.15516	down
EME1	0.042886	2.22323	up
TOP2A	0.0290873	3.12757	up
SKA1	0.0333151	2.21627	up
EML6	0.0254802	3.82984	down
HIST1H1T	0.0159679	8.34644	up
SEMA3F	0.0473262	2.51098	up
SIGLEC14	0.00568577	2.71295	down
ESCO2	0.0169457	2.86253	up
RAD54L	0.0308526	4.03999	up
AURKB	0.0386688	2.205	up
PRKCQ	0.0203865	2.12606	down
FRMPD2	0.0134371	2.88139	down
SOWAHA	0.0346936	2.07399	down
TAS2R4	0.0495326	2.21683	up
PADI2	0.0489844	2.18766	up
MLF1	0.0102101	3.01614	down
RGS4	0.00309606	4.9165	up
CHEK1	0.0420273	2.08272	up
ARHGEF33	0.0408816	3.49181	down
COL22A1	0.037695	13.7298	up
LRFN4	0.047108	2.39161	up
CENPI	0.0154262	2.92162	up
WDR78	0.0428246	3.30589	down
SMPX	0.0201169	15.217	up
ASPM	0.0380763	2.66248	up
SCNN1G	0.00394919	21.9934	up
RANBP3L	0.0421679	4.82797	down
USH1G	0.040335	3.82101	up
KIF2C	0.0276007	2.85465	up
FOXM1	0.0420719	6.35175	up
WDR66	0.0370128	2.50099	down
KIF11	0.0384372	2.24066	up
RPH3AL	0.0333331	2.72582	up
GRM5	0.010256	9.57322	down
GAL	0.0323717	2.64895	up
UHRF1	0.020683	2.59549	up
DTHD1	0.0450771	3.01892	down
PKMYT1	0.01281	3.373	up
LGALS7	0.0263282	10.9395	up
DEPDC1	0.0294454	3.15781	up
ZIC5	0.0286829	33.042	up
DCT	0.0229155	2.49042	down
LCE1B	0.0476696	18.6914	up
SNX19	0.00961025	2.07311	down
IGFBP6	0.000343708	2.23962	up
FAM64A	0.0195058	8.60329	up
PCSK9	0.0415401	4.0846	up
NUSAP1	0.0337948	2.70953	up
ASPA	0.0248602	2.31971	up
FMO1	0.0256667	9.51172	up
EPHX4	0.0493452	3.47474	up
ESPL1	0.030336	2.5903	up
WNT3A	0.0236014	6.22845	up
CCDC108	0.04289	2.21671	down
ASF1B	0.0425531	2.08201	up
CELA1	0.0454938	3.1585	down
RAC3	0.026831	2.09316	up
RLN2	0.0482947	2.37669	down
DENND2D	0.0267512	2.27659	down
CHRNA9	0.0273008	2.14368	down
IQCA1	0.0038109	2.70252	down
CDCA5	0.0365959	3.10302	up
GZMM	0.0391955	2.4206	down
MORN2	0.0322627	2.26834	down
CENPW	0.0100801	2.63856	up
HIST2H4A	0.0466544	2.01153	up
FAM184A	0.0482003	2.31752	down
CHN2	0.0398084	2.31681	down
FHAD1	0.0393834	3.06569	down
TDRD9	0.033058	2.0801	up
VSIG10	0.0337895	2.36433	up
GBA3	0.0499403	3.12136	down
HIST1H2BI	0.0218883	2.02373	up
MKI67	0.0422006	2.47771	up
ANO1	0.0145325	4.84678	up
ETV3L	0.00803663	2.08951	down
CDCA2	0.0380984	2.2113	up
PRODH	0.0449771	3.25082	up
GCM1	0.0408476	2.73909	down
ENPP4	0.00578786	3.47645	down
FCRL6	0.0496994	2.48958	down
DYX1C1	0.0467476	2.6275	down
C6	0.00216023	5.02848	down
ORC1	0.0162484	2.47015	up
HOXC6	0.00995493	10.9805	up
HIST1H3F	0.0291236	2.52483	up
LINGO2	0.0153812	4.80172	down
GRIN3B	0.0467296	3.52285	down
GLTPD2	0.00641368	2.45503	down
BIRC5	0.04897	4.46792	up
CHRM1	0.0116073	11.2965	up
GCNT4	0.000374077	2.14352	down
HDGF	0.0438449	2.06267	up
CCR8	0.0418404	6.23845	up
SPATA24	0.0126412	2.1495	down
COL16A1	0.0478373	2.29144	up
ABCC2	0.0303226	2.0455	down
VNN3	0.0134301	3.92984	down
TYMS	0.0168405	2.5387	up
TTK	0.0458881	2.21691	up
ARL11	0.0407401	2.02667	down
LAMA1	0.0470934	70.7265	up
WFDC1	0.00205764	2.15078	up
C6orf165	0.0486058	4.08504	down
GRM7	0.0263138	2.4699	down
C9orf116	0.0101254	2.87577	down
TPX2	0.0348326	2.67767	up
COL10A1	0.0277282	11.845	up
PHLDA3	0.0361776	3.58619	up
CXorf58	0.0433172	2.5205	down
SLC22A4	0.0222604	2.77666	down
HIST1H4D	0.0292732	2.91261	up
DSCC1	0.0326255	2.51693	up
CEP152	0.0155756	2.25305	up
MSGN1	0.00784903	2.95945	down
TCP10L	0.0200364	5.36093	up
ACSL6	0.0276238	6.05488	down
HOXB13	0.00732136	198.963	up
DTL	0.03406	6.59495	up
FOXL2	0.0135157	87.8842	up
HIST1H2BH	0.0259845	2.65338	up
FANCI	0.0423487	2.81267	up
HOXD4	0.0187623	3.11559	up
CSAG3	0.0230287	13.7325	up
TLR1	0.020086	2.03771	down
FXYD3	0.0315391	3.95237	up
GSG2	0.015068	2.43769	up
PTTG1	0.0271732	2.36495	up
MCM2	0.0103875	2.32316	up
PITPNC1	0.0402825	2.05781	down
KLC3	0.045679	2.36713	up
RCCD1	0.0173435	2.03931	up
SLC7A10	0.0421675	3.31597	down
KIF23	0.0347575	2.73584	up
DNM1L	0.032708	2.06983	up
GIMAP7	0.0491394	2.33525	down
SAA4	0.00383181	4.86992	down
KIF4A	0.0193984	2.23552	up
MPV17L	0.0342653	3.6737	down
FOXO6	0.0447116	6.00474	up
OIP5	0.0186903	3.08094	up
ZNF556	0.0277854	8.05229	up
IQGAP3	0.027879	3.53859	up
AURKA	0.0325966	2.1678	up
NTHL1	0.0293923	3.05111	up
MCM10	0.0377015	2.05434	up
CCNB1	0.0457131	3.68663	up
ADAMTS18	0.0426296	3.90242	up
HIST1H3G	0.0452112	2.6065	up
TFR2	0.0400608	2.2049	down
VWA5B2	0.044825	2.36733	up
SORCS3	0.0115574	5.82698	down
VENTX	0.0485572	2.04592	down
KCNK5	0.00775518	2.15869	up
CPA4	0.00944493	6.97621	up
ANLN	0.0278179	3.37155	up
GSTP1	0.0282695	2.81628	up
CROT	0.0484504	2.22078	up
CES1	0.0496565	3.75907	down
HIST1H2AH	0.0350566	2.40947	up
KIF20A	0.0269798	3.0392	up
CDCA8	0.0394934	2.17499	up
CDK1	0.0243143	4.13871	up
SLC22A20	0.0463132	2.10213	up
NAP1L2	0.0359698	3.02039	down
CIT	0.0442594	4.0891	up
RRM2	0.0085015	2.64584	up
CBX2	0.0497394	12.9565	up
GABRD	0.0333477	2.27079	up
NCAPG	0.0366032	3.34425	up
ZWINT	0.0415338	2.69356	up
GAD1	0.0345003	10.6496	up
CXorf65	0.0468679	2.29109	down
TNNT2	0.0433265	5.44208	up
PPIL6	0.00702316	2.54153	down
CD200R1L	0.0189753	10.3958	down
TRIM55	0.0207901	3.39508	down
MCM7	0.0456064	2.10406	up
HIST2H3C	0.0207579	3.04144	up
CEP55	0.0226781	2.87632	up
TBCD	0.042981	2.10977	up
PRR7	0.0300813	2.51342	down
ANKMY1	0.0380454	2.08857	down
CHURC1	0.00805807	2.07156	down
C22orf31	0.0299977	3.59012	up
SULT1B1	0.0258194	3.55779	down
ZNF774	0.00863	5.60402	up
BRCA1	0.0476907	2.36326	up
ARMC2	0.0247356	2.67783	down
INPP4B	0.0108263	2.44327	down
RGL4	0.046655	2.43323	down
C3orf67	0.0274377	3.19388	down
CCNB2	0.0429452	2.42607	up
CCDC88B	0.00875904	2.0032	down
ERCC6L	0.0359349	2.23683	up
C11orf63	0.0144116	2.50221	down
HNF4A	0.033839	6.64803	up
TMEM97	0.0354387	2.33658	up
CCDC176	0.00430666	3.00693	down
OTUB2	0.0345951	2.39556	up
TRIM40	0.0166483	2.35262	up
PXMP2	0.0409509	2.01089	up
SLC8A3	0.0405685	4.29732	down
KIF18B	0.035044	2.89413	up
SERPINA4	0.016962	20.9695	up
SAMD15	0.0229458	2.70411	down
UBE2C	0.0300584	2.83975	up
FZD7	0.0259376	4.51444	up
CDKL1	0.0171222	2.09635	down
HIST1H4H	0.0152432	2.04296	up
MCM4	0.0134495	2.01681	up
TK1	0.0206183	3.32856	up
POLQ	0.0321491	3.7394	up
HGC6.3	0.0473482	2.29699	down
C16orf59	0.0462892	4.09887	up
LRRC23	0.0108653	2.77352	down
SERPINB7	0.0266516	4.87549	down
FCGBP	0.00514621	4.3588	up
WDR49	0.0277691	2.44218	down
SCUBE3	0.0255008	2.4	up
NPHP1	0.0094915	2.35078	down
ANKRD37	0.000254512	2.01342	down
CASC1	0.0207382	3.61065	down
HJURP	0.049725	3.4113	up
TTC32	0.0166187	2.06432	down
PBK	0.0228892	4.32381	up
CLEC4G	0.0356033	3.05802	down
SLC26A9	0.0267029	3.31792	down
ZMYM3	0.00756627	2.01692	up
OSBPL1A	0.0251926	2.71251	up
KRT19	0.040169	2.64644	up
TNFRSF10D	0.0339501	2.79136	down
FAM81B	0.0376114	4.5569	down
SKA3	0.0159468	2.20186	up
TAS2R5	0.00632114	2.67418	up
ACSBG1	0.0405478	4.16014	down
VIL1	0.0241134	12.3904	up
CA6	0.0176626	3.46623	down
CDC45	0.0323866	3.93478	up
LPPR3	0.0419097	2.36833	down
BUB1B	0.0378635	2.26758	up
BTBD17	0.0484873	24.4355	up
C17orf53	0.0481025	2.3908	up
SLCO1A2	0.0396029	16.232	up
CDC25A	0.00929471	2.73394	up
GREB1	0.0207787	7.01441	up
HBG1	0.0329313	2.71519	down
CENPF	0.0338659	4.27323	up
ASPN	0.0388314	5.5822	up
EN1	0.0181696	8.20775	up
ATP6V0A4	0.0472981	2.2531	down
GLYCTK	0.0412584	2.2159	down
AXL	0.0336703	2.27089	up
DIAPH3	0.0412466	2.37067	up
AGBL3	0.006938	2.85734	down
ECEL1	0.00358295	2.34562	up
CASC5	0.0451587	2.24543	up
S100A14	0.0433945	2.59048	up
CCNE1	0.04427	2.39561	up
MORN3	0.0367424	2.08681	down
DIRAS3	0.0350836	4.71445	up
VSX2	0.0260576	2.37533	down
SPA17	0.00917123	2.86174	down
EPHB3	0.0384081	3.14495	up
CEBPA	0.042454	2.57867	up
C4orf3	0.0147139	2.44494	down
THEM4	0.0492944	3.047	down
DLX6	0.0111672	64.5838	up
ING2	0.0262371	2.11432	up
DAPL1	0.0421072	22.9951	up
RECQL4	0.0279407	2.51713	up
DNAH6	0.0446665	3.12912	down
TTC16	0.0149735	2.0541	down

## Sheet: supplementary table 2
Supplementary Table 2. clinical features between high and low expression of CDCA3, CDCA5, CDCA8 in GSE61218 and GSE102349
charateristics	Overall (n=16)	CDCA3				CDCA5				CDCA8
GSE61218		low expression (n=8)	high expression(n=8)	p-value		low expression (n=8)	high expression(n=8)	p-value		low expression (n=8)	high expression(n=8)	p-value
Age （n/%)				1				1				1
<42 years	9(56.2)	5(62.5)	4(50.0)			4(50.0)	5(62.5)			4(50.0)	5(62.5)
≥42 years	7(43.8)	3(37.5)	4(50.0)			4(50.0)	3(37.5)			4(50.0)	3(37.5)
Gender(n/%)	3/13 (18.8/81.2)			1				1				1
female	3(18.8)	2(25.0)	1(12.5)			1(12.5)	2(25.0)			1(12.5)	2(25.0)
male	13(81.2)	6(75.0)	7(87.5)			7(87.5)	6(75.0)			7(87.5)	6(75.0)
GSE102349	Overall (n=55)	low expression (n=27)	high expression(n=28)	p-value		low expression (n=27)	high expression(n=28)	p-value		low expression (n=27)	high expression(n=28)	p-value
intratumoral TILs（n/%)				0.502				0.502				1
<10	27(49.1)	15(55.6)	12(42.9)			15(55.6)	12(42.9)			13(48.1)	14(50.0)
≥10	28(50.9)	12(44.4)	16(57.1)			12(44.4)	16(57.1)			14(51.9)	14(50.0)
stromal TILs（n/%)	27/28 (49.1/50.9)			0.684				0.502				0.08
<40	27(49.1)	12(44.4)	15(53.6)			15(55.6)	12(42.9)			17(63.0)	10(35.7)
≥40	28(50.9)	15(55.6)	13(46.4)			12(44.4)	16(57.1)			10(37.0)	18(64.3)
clinical stage（n/%)	4/51 (7.3/92.7)			1				1				1
stageⅠ-Ⅱ	4(7.3)	2(7.4)	2(7.1)			2(7.4)	2(7.1)			2(7.4)	2(7.1)
stageⅢ-Ⅳ	51(92.7)	25(92.6)	26(92.9)			25(92.6)	26(92.9)			25(92.6)	26(92.9)
non synonymous mutation burden（n/%)	27/28 (49.1/50.9)			0.226				0.684				0.226
<41	27(49.1)	16(59.3)	11(39.3)			12(44.4)	15(53.6)			16(59.3)	11(39.3)
≥41	28(50.9)	11(40.7)	17(60.7)			15(55.6)	13(46.4)			11(40.7)	17(60.7)
p-value: Chi-square test
TILs: tumor infiltrating lymphocyte
